# Supplementary material for: Two new species of the leafhopper genus Calodia Nielson (Hemiptera, Cicadellidae, Coelidiinae) from China, with a checklist and key to Chinese species
Source: Zookeys. 2021 Mar 10;1023:49–60. doi: 10.3897/zookeys.1023.59811 (PMC7969580; doi:10.3897/zookeys.1023.59811)
Supplement: XML Treatment for Calodia [file zookeys.1023.59811-treatment1.xml]

<!DOCTYPE tp:taxon-treatment
  PUBLIC "-//TaxonX//DTD Taxonomic Treatment Publishing DTD v0 20100105//EN" "tax-treatment-NSO.dtd">
<tp:taxon-treatment xmlns:tp="http://www.plazi.org/taxpub"><tp:treatment-meta><kwd-group><label>Taxon classification</label><kwd><named-content xmlns:xlink="http://www.w3.org/1999/xlink" content-type="kingdom">Animalia</named-content></kwd><kwd><named-content xmlns:xlink="http://www.w3.org/1999/xlink" content-type="order">Hemiptera</named-content></kwd><kwd><named-content xmlns:xlink="http://www.w3.org/1999/xlink" content-type="family">Cicadellidae</named-content></kwd></kwd-group><mixed-citation publication-type="journal"><person-group><name><surname>Wang</surname><given-names>Xian-Yi</given-names></name><name><surname>Li</surname><given-names>Zi-Zhong</given-names></name><name><surname>Dai</surname><given-names>Ren-huai</given-names></name></person-group><article-title>Two new species of the leafhopper genus <italic><tp:taxon-name><tp:taxon-name-part taxon-name-part-type="genus" reg="Calodia">Calodia</tp:taxon-name-part></tp:taxon-name></italic> Nielson (<tp:taxon-name><tp:taxon-name-part taxon-name-part-type="order">Hemiptera</tp:taxon-name-part></tp:taxon-name>, <tp:taxon-name><tp:taxon-name-part taxon-name-part-type="family">Cicadellidae</tp:taxon-name-part></tp:taxon-name>, <tp:taxon-name><tp:taxon-name-part taxon-name-part-type="subfamily">Coelidiinae</tp:taxon-name-part></tp:taxon-name>) from China, with a checklist and key to Chinese species</article-title><source>Zookeys</source><day>10</day><month>3</month><year>2021</year><volume>1023</volume><fpage>49</fpage><lpage>60</lpage><pub-id pub-id-type="doi">10.3897/zookeys.1023.59811</pub-id></mixed-citation></tp:treatment-meta><tp:nomenclature><label>Genus</label><tp:taxon-name><object-id xmlns:xlink="http://www.w3.org/1999/xlink" content-type="arpha" xlink:type="simple">56CDBF9F-3A26-55C8-9A30-6481296EC0C0</object-id>
            <tp:taxon-name-part taxon-name-part-type="genus" reg="Calodia">Calodia</tp:taxon-name-part>
          </tp:taxon-name><tp:taxon-authority>Nielson, 1982</tp:taxon-authority><tp:nomenclature-citation-list><tp:nomenclature-citation><tp:taxon-name>
                <tp:taxon-name-part taxon-name-part-type="genus" reg="Calodia">Calodia</tp:taxon-name-part>
              </tp:taxon-name><comment>Nielson, 1982: 14.</comment></tp:nomenclature-citation></tp:nomenclature-citation-list></tp:nomenclature><tp:treatment-sec sec-type="type species" id="SECID0EQHAC"><title>Type species.</title><p><italic><tp:taxon-name><tp:taxon-name-part taxon-name-part-type="genus" reg="Calodia">Calodia</tp:taxon-name-part> <tp:taxon-name-part taxon-name-part-type="species" reg="multipectinata">multipectinata</tp:taxon-name-part></tp:taxon-name></italic> Nielson, 1982.</p><p><bold>Diagnosis.</bold> The species of the genus <italic><tp:taxon-name><tp:taxon-name-part taxon-name-part-type="genus" reg="Calodia">Calodia</tp:taxon-name-part></tp:taxon-name></italic> can be recognized among the genera of <tp:taxon-name><tp:taxon-name-part taxon-name-part-type="tribe">Coelidiini</tp:taxon-name-part></tp:taxon-name> by the aedeagus having two medial or apical to subapical processes glabrous or with multi-spinose or multi-setose secondary processes (<xref ref-type="bibr" rid="B16">Nielson 2015</xref>).</p></tp:treatment-sec><ref-list><ref id="B16"><mixed-citation xmlns:xlink="http://www.w3.org/1999/xlink" xlink:type="simple"><person-group><name name-style="western"><surname>Nielson</surname><given-names>MW</given-names></name></person-group> (<year>2015</year>) <article-title>A revision of the tribe <tp:taxon-name><tp:taxon-name-part taxon-name-part-type="tribe">Coelidiini</tp:taxon-name-part></tp:taxon-name> of the Oriental, Palearctic and Australian biogeographical regions (<tp:taxon-name><tp:taxon-name-part taxon-name-part-type="order">Hemiptera</tp:taxon-name-part></tp:taxon-name>: <tp:taxon-name><tp:taxon-name-part taxon-name-part-type="family">Cicadellidae</tp:taxon-name-part></tp:taxon-name>: <tp:taxon-name><tp:taxon-name-part taxon-name-part-type="subfamily">Coelidiinae</tp:taxon-name-part></tp:taxon-name>).</article-title><source><tp:taxon-name><tp:taxon-name-part taxon-name-part-type="class">Insecta</tp:taxon-name-part></tp:taxon-name> Mundi</source><volume>0410</volume>: <fpage>1</fpage>–<lpage>202</lpage>.</mixed-citation></ref></ref-list></tp:taxon-treatment>
