# Supplementary material for: Two new species of the leafhopper genus Calodia Nielson (Hemiptera, Cicadellidae, Coelidiinae) from China, with a checklist and key to Chinese species
Source: Zookeys. 2021 Mar 10;1023:49–60. doi: 10.3897/zookeys.1023.59811 (PMC7969580; doi:10.3897/zookeys.1023.59811)
Supplement: XML Treatment for Calodia quadrimacula [file zookeys.1023.59811-treatment2.xml]

<!DOCTYPE tp:taxon-treatment
  PUBLIC "-//TaxonX//DTD Taxonomic Treatment Publishing DTD v0 20100105//EN" "tax-treatment-NSO.dtd">
<tp:taxon-treatment xmlns:tp="http://www.plazi.org/taxpub"><tp:treatment-meta><kwd-group><label>Taxon classification</label><kwd><named-content xmlns:xlink="http://www.w3.org/1999/xlink" content-type="kingdom">Animalia</named-content></kwd><kwd><named-content xmlns:xlink="http://www.w3.org/1999/xlink" content-type="order">Hemiptera</named-content></kwd><kwd><named-content xmlns:xlink="http://www.w3.org/1999/xlink" content-type="family">Cicadellidae</named-content></kwd></kwd-group><mixed-citation publication-type="journal"><person-group><name><surname>Wang</surname><given-names>Xian-Yi</given-names></name><name><surname>Li</surname><given-names>Zi-Zhong</given-names></name><name><surname>Dai</surname><given-names>Ren-huai</given-names></name></person-group><article-title>Two new species of the leafhopper genus <italic><tp:taxon-name><tp:taxon-name-part taxon-name-part-type="genus" reg="Calodia">Calodia</tp:taxon-name-part></tp:taxon-name></italic> Nielson (<tp:taxon-name><tp:taxon-name-part taxon-name-part-type="order">Hemiptera</tp:taxon-name-part></tp:taxon-name>, <tp:taxon-name><tp:taxon-name-part taxon-name-part-type="family">Cicadellidae</tp:taxon-name-part></tp:taxon-name>, <tp:taxon-name><tp:taxon-name-part taxon-name-part-type="subfamily">Coelidiinae</tp:taxon-name-part></tp:taxon-name>) from China, with a checklist and key to Chinese species</article-title><source>Zookeys</source><day>10</day><month>3</month><year>2021</year><volume>1023</volume><fpage>49</fpage><lpage>60</lpage><pub-id pub-id-type="doi">10.3897/zookeys.1023.59811</pub-id></mixed-citation></tp:treatment-meta><tp:nomenclature><tp:taxon-name><object-id xmlns:xlink="http://www.w3.org/1999/xlink" content-type="arpha" xlink:type="simple">F42E4C22-61C5-5BAF-9209-1B0500F35FCD</object-id>
            <tp:taxon-name-part taxon-name-part-type="genus" reg="Calodia">Calodia</tp:taxon-name-part>
            <tp:taxon-name-part taxon-name-part-type="species" reg="quadrimacula">quadrimacula</tp:taxon-name-part>
            <object-id xmlns:xlink="http://www.w3.org/1999/xlink" content-type="zoobank" xlink:type="simple">http://zoobank.org/8C89F5F1-C4DC-4FA5-92ED-6AC3C1D9268F</object-id>
          </tp:taxon-name><tp:taxon-status xmlns:xlink="http://www.w3.org/1999/xlink" xlink:type="simple">sp. nov.</tp:taxon-status><xref ref-type="fig" rid="F2">Figs 14–23</xref></tp:nomenclature><tp:treatment-sec sec-type="type material" id="SECID0ES2AG"><title>Type material.</title><p><bold><italic>Holotype</italic>,</bold> ♂, China: Guizhou Province, Bijie City, Weining County, Caohai Reserve, 3 July 2017, coll. Caohai expedition team (<abbrev xmlns:xlink="http://www.w3.org/1999/xlink" content-type="institution" xlink:title="Institute of Entomology, Guizhou University, Guiyang, China" id="ABBRID0E42AG" xlink:type="simple">GUGC</abbrev>). <bold><italic>Paratype</italic></bold>, 3 ♂♂, 6 ♀♀ same information as holotype. 2 ♂♂, CHINA: Yunnan Province, Yuxi City, Xinping County, 21 July 2018, coll. Xian-yi Wang (<abbrev xmlns:xlink="http://www.w3.org/1999/xlink" content-type="institution" xlink:title="Institute of Entomology, Guizhou University, Guiyang, China" id="ABBRID0EF3AG" xlink:type="simple">GUGC</abbrev>).</p></tp:treatment-sec><tp:treatment-sec sec-type="diagnosis" id="SECID0EK3AG"><title>Diagnosis.</title><p>The new species is similar to <italic><tp:taxon-name><tp:taxon-name-part taxon-name-part-type="genus" reg="Calodia">C.</tp:taxon-name-part> <tp:taxon-name-part taxon-name-part-type="species" reg="harpagota">harpagota</tp:taxon-name-part></tp:taxon-name></italic> Zhang, 1994, but differs in having the style apophysis with a subapical spur and the aedeagal shaft with angular projection on the ventral margin in lateral view and with two slender subapical processes.</p></tp:treatment-sec><tp:treatment-sec sec-type="description" id="SECID0E23AG"><title>Description.</title><p>Middle-sized species. Body length (including tegmina): male, 7.2–7.8 mm, female, 7.9–8.4 mm.</p><p><bold><italic>Coloration.</italic></bold> Ground color brown. Crown yellow with two pairs of brown spots medially, ocelli black (Fig. <xref ref-type="fig" rid="F2">14</xref>). Face (Fig. <xref ref-type="fig" rid="F2">16</xref>) with clypeus and clypellus black; area between laterofrontal sutures and eye yellow. Pronotum (Fig. <xref ref-type="fig" rid="F2">14</xref>) dark brown, with yellow markings. Mesonotum (Fig. <xref ref-type="fig" rid="F2">14</xref>) with basal triangles and one round spot on either side of median line anterior to scutoscutellar suture, black. Venation black, with numerous, small, brown spots. Legs (Fig. <xref ref-type="fig" rid="F2">15</xref>) dark brown to black.</p><fig id="F2" position="float" orientation="portrait"><object-id xmlns:xlink="http://www.w3.org/1999/xlink" content-type="doi" xlink:type="simple">10.3897/zookeys.1023.59811.figures14-23</object-id><object-id xmlns:xlink="http://www.w3.org/1999/xlink" content-type="arpha" xlink:type="simple">F7882EFD-D4F5-5065-9C85-6EC2CE907711</object-id><label>Figures 14–23.</label><caption><p><italic><tp:taxon-name><tp:taxon-name-part taxon-name-part-type="genus" reg="Calodia">Calodia</tp:taxon-name-part> <tp:taxon-name-part taxon-name-part-type="species" reg="quadrimacula">quadrimacula</tp:taxon-name-part></tp:taxon-name></italic> sp. nov. <bold>14</bold> adult, dorsal view <bold>15</bold> adult, lateral view <bold>16</bold> face <bold>17</bold> male pygofer side, lateral view <bold>18</bold> connective, dorsal view <bold>19</bold> male subgential plate, ventral view <bold>20</bold> style, dorsal view (Yunnan) <bold>21</bold> style, dorsal view (Guizhou) <bold>22</bold> aedeagus and dorsal connective, dorsal view <bold>23</bold> aedeagus and dorsal connective, lateral view. Scale bars: 1 mm (<bold>14–16</bold>); 0.5 mm (<bold>17–23</bold>).</p></caption><graphic xmlns:xlink="http://www.w3.org/1999/xlink" xlink:href="zookeys-1023-049-g002.jpg" position="float" orientation="portrait" xlink:type="simple" id="oo_518693.jpg"><uri content-type="original_file" xlink:type="simple">https://binary.pensoft.net/fig/518693</uri></graphic></fig><p><bold><italic>Morphology.</italic></bold> Head narrower than pronotum, anterior margin broadly obtuse; crown as wide as diameter of one eye, produced anteriorly beyond eyes; ocelli on anterior margin of crown; coronal suture extending to level of ocelli (Fig. <xref ref-type="fig" rid="F2">14</xref>); clypeus (Fig. <xref ref-type="fig" rid="F2">16</xref>) flat, narrow, laterally expanded under antennal sockets, apex constricted, base inflated longitudinally, apically with lateral margins expanded. Pronotum (Fig. <xref ref-type="fig" rid="F2">14</xref>) surface bullate. Mesonotum (Figs <xref ref-type="fig" rid="F2">14</xref>, <xref ref-type="fig" rid="F2">15</xref>) nearly as long as pronotum.</p><p><bold><italic>Male genitalia.</italic></bold> Pygofer with caudal lobe (Fig. <xref ref-type="fig" rid="F2">17</xref>) broadly triangular in lateral view. Subgenital plate (Fig. <xref ref-type="fig" rid="F2">19</xref>) long with base slightly broad, sparsely setose apically. Style (Figs <xref ref-type="fig" rid="F2">20</xref>, <xref ref-type="fig" rid="F2">21</xref>) well developed, base expanded, apex bilobed, with a subapical short spur. Connective (Fig. <xref ref-type="fig" rid="F2">18</xref>) Y-shaped with stem short. Aedeagal shaft (Figs <xref ref-type="fig" rid="F2">22–23</xref>) sinuated, ventral margin in lateral view with angular projection slightly distad of half length, curved apically in lateral view, apex with group of spines, with two subapical retrose processes arising on same side, distal process about twice as long as proximal one, with outer margin, serrate proximal process glabrous; gonopore large, subapical, situated laterally more proximal than proximal process.</p></tp:treatment-sec><tp:treatment-sec sec-type="etymology" id="SECID0EFBBG"><title>Etymology.</title><p>The new species name is derived from the words “<italic>quadri</italic>” and “<italic>macula</italic>”, referring to the scutellum with four black plaques.</p></tp:treatment-sec><tp:treatment-sec sec-type="distribution" id="SECID0EPBBG"><title>Distribution.</title><p>China (Guizhou, Yunnan).</p></tp:treatment-sec></tp:taxon-treatment>
