# Supplementary material for: Two new species of the leafhopper genus Calodia Nielson (Hemiptera, Cicadellidae, Coelidiinae) from China, with a checklist and key to Chinese species
Source: Zookeys. 2021 Mar 10;1023:49–60. doi: 10.3897/zookeys.1023.59811 (PMC7969580; doi:10.3897/zookeys.1023.59811)
Supplement: XML Treatment for Calodia zuoae [file zookeys.1023.59811-treatment3.xml]

<!DOCTYPE tp:taxon-treatment
  PUBLIC "-//TaxonX//DTD Taxonomic Treatment Publishing DTD v0 20100105//EN" "tax-treatment-NSO.dtd">
<tp:taxon-treatment xmlns:tp="http://www.plazi.org/taxpub"><tp:treatment-meta><kwd-group><label>Taxon classification</label><kwd><named-content xmlns:xlink="http://www.w3.org/1999/xlink" content-type="kingdom">Animalia</named-content></kwd><kwd><named-content xmlns:xlink="http://www.w3.org/1999/xlink" content-type="order">Hemiptera</named-content></kwd><kwd><named-content xmlns:xlink="http://www.w3.org/1999/xlink" content-type="family">Cicadellidae</named-content></kwd></kwd-group><mixed-citation publication-type="journal"><person-group><name><surname>Wang</surname><given-names>Xian-Yi</given-names></name><name><surname>Li</surname><given-names>Zi-Zhong</given-names></name><name><surname>Dai</surname><given-names>Ren-huai</given-names></name></person-group><article-title>Two new species of the leafhopper genus <italic><tp:taxon-name><tp:taxon-name-part taxon-name-part-type="genus" reg="Calodia">Calodia</tp:taxon-name-part></tp:taxon-name></italic> Nielson (<tp:taxon-name><tp:taxon-name-part taxon-name-part-type="order">Hemiptera</tp:taxon-name-part></tp:taxon-name>, <tp:taxon-name><tp:taxon-name-part taxon-name-part-type="family">Cicadellidae</tp:taxon-name-part></tp:taxon-name>, <tp:taxon-name><tp:taxon-name-part taxon-name-part-type="subfamily">Coelidiinae</tp:taxon-name-part></tp:taxon-name>) from China, with a checklist and key to Chinese species</article-title><source>Zookeys</source><day>10</day><month>3</month><year>2021</year><volume>1023</volume><fpage>49</fpage><lpage>60</lpage><pub-id pub-id-type="doi">10.3897/zookeys.1023.59811</pub-id></mixed-citation></tp:treatment-meta><tp:nomenclature><tp:taxon-name><object-id xmlns:xlink="http://www.w3.org/1999/xlink" content-type="arpha" xlink:type="simple">B9C7A29A-189B-5F21-AB67-84983FA02AC3</object-id>
            <tp:taxon-name-part taxon-name-part-type="genus" reg="Calodia">Calodia</tp:taxon-name-part>
            <tp:taxon-name-part taxon-name-part-type="species" reg="zuoae">zuoae</tp:taxon-name-part>
            <object-id xmlns:xlink="http://www.w3.org/1999/xlink" content-type="zoobank" xlink:type="simple">http://zoobank.org/681D84A8-5E50-4166-9235-9961CB491DC1</object-id>
          </tp:taxon-name><tp:taxon-status xmlns:xlink="http://www.w3.org/1999/xlink" xlink:type="simple">sp. nov.</tp:taxon-status><xref ref-type="fig" rid="F3">Figs 24–31</xref></tp:nomenclature><tp:treatment-sec sec-type="type material" id="SECID0EADBG"><title>Type material.</title><p><bold><italic>Holotype</italic>,</bold> ♂, China: Yunnan Province, Lushui County, Pianma town, Mt. Gaoligong, 26 May 2019, coll. Qin Zuo (<abbrev xmlns:xlink="http://www.w3.org/1999/xlink" content-type="institution" xlink:title="Institute of Entomology, Guizhou University, Guiyang, China" id="ABBRID0ELDBG" xlink:type="simple">GUGC</abbrev>). <bold><italic>Paratype</italic></bold>, ♂, same information as holotype.</p></tp:treatment-sec><tp:treatment-sec sec-type="diagnosis" id="SECID0ETDBG"><title>Diagnosis.</title><p>The new species is similar to <italic><tp:taxon-name><tp:taxon-name-part taxon-name-part-type="genus" reg="Calodia">C.</tp:taxon-name-part> <tp:taxon-name-part taxon-name-part-type="species" reg="lii">lii</tp:taxon-name-part></tp:taxon-name></italic> Zhang, 1994, but differs in the structure of aedeagal shaft processes and the aedeagal shaft.</p></tp:treatment-sec><tp:treatment-sec sec-type="description" id="SECID0EEEBG"><title>Description.</title><p>Moderately large species. Body length (including tegmina): male, 8.8–9.4 mm.</p><p><bold><italic>Coloration.</italic></bold> Ground color blackish. Head with crown brown; clypellus with median narrow yellowish stripe; area between lateral frontal sutures and eyes ochraceous (Figs <xref ref-type="fig" rid="F3">24</xref>, <xref ref-type="fig" rid="F3">26</xref>). Forewing with numerous, small, ivory to yellow spots.</p><fig id="F3" position="float" orientation="portrait"><object-id xmlns:xlink="http://www.w3.org/1999/xlink" content-type="doi" xlink:type="simple">10.3897/zookeys.1023.59811.figures24-31</object-id><object-id xmlns:xlink="http://www.w3.org/1999/xlink" content-type="arpha" xlink:type="simple">587D615D-A761-5CF7-A0FE-775096C5DF36</object-id><label>Figures 24–31.</label><caption><p><italic><tp:taxon-name><tp:taxon-name-part taxon-name-part-type="genus" reg="Calodia">Calodia</tp:taxon-name-part> <tp:taxon-name-part taxon-name-part-type="species" reg="zuoae">zuoae</tp:taxon-name-part></tp:taxon-name></italic> sp. nov. <bold>24</bold> adult, dorsal view <bold>25</bold> adult, lateral view <bold>26</bold> face <bold>27</bold> male pygofer side and subgential plate, lateral view <bold>28</bold> connective, dorsal view <bold>29</bold> style, dorsal view <bold>30</bold> aedeagus and dorsal connective, dorsal view <bold>31</bold> aedeagus and dorsal connective, lateral view. Scale bars: 1 mm (<bold>24–26</bold>); 0.5 mm (<bold>27–31</bold>).</p></caption><graphic xmlns:xlink="http://www.w3.org/1999/xlink" xlink:href="zookeys-1023-049-g003.jpg" position="float" orientation="portrait" xlink:type="simple" id="oo_518694.jpg"><uri content-type="original_file" xlink:type="simple">https://binary.pensoft.net/fig/518694</uri></graphic></fig><p><bold><italic>Morphology.</italic></bold> Head, narrower than pronotum, anterior margin broadly rounded; crown broad, slightly broader than width of one eye, slightly produced beyond anterior margin of eyes, eyes about ⅔ width of pronotum (Fig. <xref ref-type="fig" rid="F3">24</xref>); clypeus wide and short, without middle longitudinal ridge; clypellus slender, apex wider (Fig. <xref ref-type="fig" rid="F3">26</xref>). Pronotum large, nearly twice as long medially as crown wider than long (Fig. <xref ref-type="fig" rid="F3">24</xref>). Scutellum large, nearly twice as long medially as pronotum.</p><p><bold><italic>Male genitalia.</italic></bold> Pygofer in lateral view triangulate, with small lobe apically (Fig. <xref ref-type="fig" rid="F3">27</xref>). Subgenital plate nearly rectangular, apex rounded (Fig. <xref ref-type="fig" rid="F3">27</xref>). Style simple, without process (Fig. <xref ref-type="fig" rid="F3">29</xref>). Connective Y-shaped, stem short (Fig. <xref ref-type="fig" rid="F3">28</xref>). Aedeagal shaft asymmetrical, slender, narrowly tubular in dorsal view, with two large processes arising almost near apex, shorter process about half as long as longer process, with numerous apical fine setae, longer process extending to midlength of shaft with numerous fine setae on outer margin proximad of midlength; gonopore large, near apex, situated laterally (Figs <xref ref-type="fig" rid="F3">30</xref>, <xref ref-type="fig" rid="F3">31</xref>).</p></tp:treatment-sec><tp:treatment-sec sec-type="etymology" id="SECID0EWHBG"><title>Etymology.</title><p>The new species is named after Ms Qin Zuo who collected the holotype.</p></tp:treatment-sec><tp:treatment-sec sec-type="remarks" id="SECID0E2HBG"><title>Remarks.</title><p>The new species closely resembles <italic><tp:taxon-name><tp:taxon-name-part taxon-name-part-type="genus" reg="Calodia">C.</tp:taxon-name-part> <tp:taxon-name-part taxon-name-part-type="species" reg="lii">lii</tp:taxon-name-part></tp:taxon-name></italic> but differs in the structure of aedeagal shaft processes, i.e., aedeagal shaft processes have finer and denser setae in <italic><tp:taxon-name><tp:taxon-name-part taxon-name-part-type="genus" reg="Calodia">C.</tp:taxon-name-part> <tp:taxon-name-part taxon-name-part-type="species" reg="zuoae">zuoae</tp:taxon-name-part></tp:taxon-name></italic> compared to sparse and elongate secondary spines in <italic><tp:taxon-name><tp:taxon-name-part taxon-name-part-type="genus" reg="Calodia">C.</tp:taxon-name-part> <tp:taxon-name-part taxon-name-part-type="species" reg="lii">lii</tp:taxon-name-part></tp:taxon-name></italic>; the shorter process has setae confined to apex of the process in <italic><tp:taxon-name><tp:taxon-name-part taxon-name-part-type="genus" reg="Calodia">C.</tp:taxon-name-part> <tp:taxon-name-part taxon-name-part-type="species" reg="zuoae">zuoae</tp:taxon-name-part></tp:taxon-name></italic> and in <italic><tp:taxon-name><tp:taxon-name-part taxon-name-part-type="genus" reg="Calodia">C.</tp:taxon-name-part> <tp:taxon-name-part taxon-name-part-type="species" reg="lii">lii</tp:taxon-name-part></tp:taxon-name></italic> the spines on the shorter process are along entire lateral margin; the setae on longer process in <italic><tp:taxon-name><tp:taxon-name-part taxon-name-part-type="genus" reg="Calodia">C.</tp:taxon-name-part> <tp:taxon-name-part taxon-name-part-type="species" reg="zuoae">zuoae</tp:taxon-name-part></tp:taxon-name></italic> are confined to an area proximad of the midlength on the outer margin of the process and in <italic><tp:taxon-name><tp:taxon-name-part taxon-name-part-type="genus" reg="Calodia">C.</tp:taxon-name-part> <tp:taxon-name-part taxon-name-part-type="species" reg="lii">lii</tp:taxon-name-part></tp:taxon-name></italic> the sparse spines are found in the distal ¾ length and they are on both margins of the process in the distal ⅓.</p></tp:treatment-sec></tp:taxon-treatment>
